# Supplementary material for: Interleukin-6-Production Is Responsible for Induction of Hepatic Synthesis of Several Chemokines as Acute-Phase Mediators in Two Animal Models: Possible Significance for Interpretation of Laboratory Changes in Severely Ill Patients
Source: Biology (Basel). 2022 Mar 18;11(3):470. doi: 10.3390/biology11030470 (PMC8945369; doi:10.3390/biology11030470)
Supplement: Supplementary file 1 [file biology-11-00470-s001.zip]

Archive with 1 entries (1 files):
- biology-1581318-supplementary.pdf
